# Supplementary material for: Genomic Insight into Primary Adaptation of Mycobacterium tuberculosis to Aroylhydrazones and Nitrofuroylamides In Vitro
Source: Antibiotics (Basel). 2025 Feb 22;14(3):225. doi: 10.3390/antibiotics14030225 (PMC11939388; doi:10.3390/antibiotics14030225)
Supplement: Supplementary file 1 [file antibiotics-14-00225-s001.zip]

Archive with 2 entries (2 files):
- Figures S1-S5.pdf
- Table S1. Clonal variants of M. tuberculosis H37Rv.pdf
